# Supplementary material for: Predicting Short-Term Outcome of COVID-19 Pneumonia Using Deep Learning-Based Automatic Detection Algorithm Analysis of Serial Chest Radiographs
Source: Bioengineering (Basel). 2025 Sep 29;12(10):1054. doi: 10.3390/bioengineering12101054 (PMC12561940; doi:10.3390/bioengineering12101054)
Supplement: Supplementary file 1 [file bioengineering-12-01054-s001.zip]

Archive with 1 entries (1 files):
- bioengineering-3861581-supplementary.pdf
